# Supplementary material for: Heavy Metal Accumulation and Phytoremediation Potentiality of Some Selected Mangrove Species from the World’s Largest Mangrove Forest
Source: Biology (Basel). 2022 Jul 29;11(8):1144. doi: 10.3390/biology11081144 (PMC9405028; doi:10.3390/biology11081144)
Supplement: Supplementary file 1 [file biology-11-01144-s001.zip]

Archive with 1 entries (1 files):
- biology-1689703-supplementary.pdf
